# Supplementary material for: Neuromarketing Applied to Educational Toy Packaging
Source: Front Psychol. 2020 Aug 25;11:2077. doi: 10.3389/fpsyg.2020.02077 (PMC7477322; doi:10.3389/fpsyg.2020.02077)
Supplement: Supplementary file 1 [file Table_1.XLSX]

## Sheet: TABLE 1
	STIMULUS NUMBER	STIMULUS	BRAND	QUADRANT	AREA RATIO	AREA	AREA
		NAME			EDUCA = 1	(cm2)	(cm2)
						EDUCA	DISET
	1	Number of questions/	EDUCA	Q4	00:01:01.300000	30	38.5
		topics	DISET	Q1 + Q4
	2	Game topics	EDUCA	Q4 + Q7	00:01:00.200000	143	32.5
		Message	DISET	Q6
	3	Trademark	EDUCA	Q6	00:01:01.400000	19.5	28
			DISET	Q3
	4	Recommended age	EDUCA	Q3	00:01:05	6	30
			DISET	Q9
	5	Product family	EDUCA	Q1 + Q2	00:01:02.300000	71.8	162
			DISET	Q1 + Q4 + Q7
	6	Product name	EDUCA	Q1 + Q2 + Q3	00:01:00.700000	98	63.8
			DISET	Q1 + Q2 + Q3
	7	Game picture	EDUCA	Q5 + Q6 + Q8 + Q9	00:01:01.700000	408	689.9

## Sheet: TABLE 2
	Eye tracking metrics	Men		Woman
		Educa	Disset	Educa	Disset
	Average fixation duration (mls)	256	214	351*	311 *
	Total number of fixations	956	987	1102*	1470*
	Fixations per second	1.05	1.29	1.45*	1.98*
	Total time of the fixations	774	756	989*	956*

## Sheet: TABLE 3
		Group		Men		Women
		Attention rate (%)		Attention rate (%)		Attention rate (%)
	AOI	EDUCA	DISET	EDUCA	DISET	EDUCA	DISET
	AOI 1	5.97	12.75	5.33	12.01	6.5	13.31
	AOI 2	16.8	4.12	15.28	3.38	18.09	4.64
	AOI 3	1.47	1.97	1.63	1.67	1.31	2.15
	AOI 4	2.26	6.94	3.64	6.8	1.49	7.05
	AOI 5	2.45	4.14	3.07	4.63	1.97	3.76
	AOI 6	6.66	5.2	7.49	6.23	5.91	4.54
	AOI 7	26.17	54.03	28.41	55.85	24.26	52.6

## Sheet: TABLE 4
		Group		Men		Women
		TFF Average		TFF Average		TFF Average
	AOI	EDUCA	DISET	EDUCA	DISET	EDUCA	DISET
	AOI 1	7.63	3.22	6.8	2.95	8.32	3.43
	AOI 2	5.67	9.68	3.99	10.99	7.1	8.78
	AOI 3	12.82	9.04	11.74	7.11	13.9	10.27
	AOI 4	9.3	6.5	9.25	7.46	9.33	5.75
	AOI 5	5.5	6.38	3.39	6.02	7.12	6.66
	AOI 6	2.68	2.42	3.69	2.76	1.76	2.21
	AOI 7	1.05	0.42	0.11	0.68	1.84	0.21

## Sheet: TABLE 5
		Group		Men		Women
		TFD Average		TFD Average		TFD Average
	AOI	EDUCA	DISET	EDUCA	DISET	EDUCA	DISET
	AOI 1	1.79	3.82	5.33	12.01	1.95	3.99
	AOI 2	5.04	1.24	15.28	3.38	5.43	1.39
	AOI 3	0.44	0.59	1.63	1.67	0.39	0.65
	AOI 4	0.68	2.08	3.64	6.8	0.45	2.12
	AOI 5	0.73	1.24	3.07	4.63	0.59	1.13
	AOI 6	2	1.56	7.49	6.23	1.77	1.36
	AOI 7	7.85	16.21	28.41	55.85	7.28	15.78

## Sheet: TABLE 6
		Group		Men		Women
		FC Average		FC Average		FC Average
	AOI	EDUCA	DISET	EDUCA	DISET	EDUCA	DISET
	AOI 1	6.09	11.7	5.9	11.1	6.25	12.15
	AOI 2	15.17	3.77	15.55	3.56	14.85	3.92
	AOI 3	2.18	2.94	2.46	2.86	1.91	3
	AOI 4	2.79	6.04	3.6	6.09	2.33	6
	AOI 5	4.39	6.04	5.1	6.3	3.85	5.85
	AOI 6	10.48	7.7	11.27	8	9.75	7.5
	AOI 7	25.54	52.08	28.46	52	23.08	52.14
